# Supplementary material for: Ancestral haplotype reconstruction in endogamous populations using identity-by-descent
Source: PLoS Comput Biol. 2021 Feb 26;17(2):e1008638. doi: 10.1371/journal.pcbi.1008638 (PMC7946327; doi:10.1371/journal.pcbi.1008638)
Supplement: S1 Table — The first block of results shows the output of thread when run on the true IBD segments from Ped-sim. The second block of results shows setting A of the strong groups criteria, which requires more IBD support for individuals in ancient generations (described in more detail the main text). Similarly, the third block of results shows setting B, which requires more IBD support but relaxes the length requirements for older generations. The third column shows the number of unique IBDs (called by GERMLINE in the second two blocks). The fourth column shows how many iterations the algorithm needed to converge. The fifth column shows the number of ancestral (ungenotyped) individuals we were able to successfully reconstruct. The last column shows the average sequence similarity of the individuals we were able to reconstruct, as compared to their true genomes. (XLSX) [file pcbi.1008638.s008.xlsx]

## Sheet: Sheet1
setting	chrom	# unique IBDs	# iter	# reconstructed	accuracy %
Ped-sim IBDs	18	3833	5	92	86.66
	19	4109	5	154	86.96
	20	4223	5	130	87.79
	21	2367	6	97	88.19
	22	2780	3	70	88.78
strong groups:	18	3885	4	114	87.75
setting A	19	3523	6	110	87.17
	20	3959	5	106	87.59
	21	2109	8	69	89.87
	22	2528	4	65	87.14
strong groups:	18	3885	7	155	86.83
setting B	19	3523	4	125	86.83
	20	3959	6	137	87.17
	21	2109	4	88	88.89
	22	2528	5	89	86.73
